# Supplementary material for: Deconstruction of rheumatoid arthritis synovium defines inflammatory subtypes
Source: Nature. 2023 Nov 8;623(7987):616–24. doi: 10.1038/s41586-023-06708-y (PMC10651487; doi:10.1038/s41586-023-06708-y)
Supplement: Supplementary file 8 — Genes associated with RA risk alleles. [file 41586_2023_6708_MOESM8_ESM.xlsx]

## Sheet: Sheet1
Supplementary Table 11. Genes associated with RA risk alleles
RA risk alleles identified in recent RA genetic studies by Ishigaki et al (Nature Genetics 2022) or Saevarsdottir et al (Ann Rheum Dis 2022), with annotations of genes associated with the risk SNP by coding variant, eQTL, or finemapping to intron, exon, or promoter. Variant ID locations and gene names use genome assembly GRCh37.
Rs ID	Variant ID (GRCh37)	Chr.	Position (GRCh37)	Gene(s) most proximal to SNP	Gene	Coding (ns)	eQTL (Blueprint, coloc)	eQTL (GTEX, coloc)	Finemapped (PIP>0.5, intronic or exonic or promoter)	Reference	At least one Rs-associated gene meeting critera for inclusion in analysis (Suppl Fig 12A)	Other notes
rs2258734	1:2483961:G:A	1	2483961	TNFRSF14-AS1	ncRNA_exonic			TTC34, MMEL1, FAM213B, RP3-395M20.9		Ishigaki et al, 2022	Yes
esv3585367	1:17676165:A:<CN0>	1	17676165	PADI4	intronic		SDHB, PADI2, PADI4	ARHGEF10L, PADI2, PADI4	PADI4	Ishigaki et al, 2022	Yes
rs7540342	1:38622268:T:C	1	38622268	MIR3659,LINC01343	intergenic		INPP5B	INPP5B		Ishigaki et al, 2022	Yes
rs41269479	1:42166782:G:A	1	42166782	HIVEP3	intronic					Ishigaki et al, 2022	No
rs4655698	1:67798327:T:G	1	67798327	IL12RB2	intronic					Ishigaki et al, 2022	No
rs41313373	1:92940411:C:T	1	92940411	GFI1	UTR3			GFI1		Ishigaki et al, 2022	Yes
rs2476601	1:114377568:A:G	1	114377568	PTPN22	exonic	PTPN22			PTPN22	Ishigaki et al, 2022	Yes
rs798000	1:117280696:C:T	1	117280696	C1orf137,CD2	intergenic					Ishigaki et al, 2022	No
rs12126142	1:154425456:G:A	1	154425456	IL6R	intronic	IL6R	IL6R	IL6R, TDRD10		Ishigaki et al, 2022	Yes
rs2317231	1:157686337:G:T	1	157686337	FCRL3,FCRL2	intergenic	FCRL3		FCRL3		Ishigaki et al, 2022	Yes
rs9427397	1:161476204:C:A,T	1	161476204	FCGR2A	exonic	FCGR2A				Saevarsdottir et al, 2022	Yes
rs10917571	1:161519411:C:A	1	161519411	FCGR3A	intronic			FCGR3A		Ishigaki et al, 2022	Yes
rs6681482	1:173306646:G:A	1	173306646	LOC100506023	ncRNA_intronic					Ishigaki et al, 2022	No
rs12145329	1:186604505:T:C	1	186604505	PDC-AS1,PTGS2	intergenic	TPR				Ishigaki et al, 2022	Yes
rs28398409	1:198584022:A:G	1	198584022	ATP6V1G3,PTPRC	intergenic					Ishigaki et al, 2022	No
rs1188620266	1:235800357:CAA:C	1	235800357	GNG4	intronic					Ishigaki et al, 2022	No
rs10175798	2:30449594:G:A	2	30449594	SNORA10B,LBH	intergenic					Ishigaki et al, 2022	No
rs55963299	2:61097583:A:G	2	61097583	LINC01185	ncRNA_intronic		REL, RNU4-51P, RP11-373L24.1	PUS10, LINC01185		Ishigaki et al, 2022	No
rs74313386	2:65598906:G:GA	2	65598906	SPRED2	intronic					Ishigaki et al, 2022	No
rs143259280	2:70209168:TATCCATCC:T	2	70209168	PCBP1-AS1, ASPRV1	ncRNA_intronic			C2orf42		Ishigaki et al, 2022	Yes
rs28421442	2:74219615:T:A	2	74219615	TET3	intronic					Ishigaki et al, 2022	No
rs12712065	2:100761105:C:G	2	100761105	AFF3,LINC01104	intergenic			AFF3		Ishigaki et al, 2022	Yes
rs13396472	2:111605238:A:C	2	111605238	ACOXL	intronic	ACOXL				Ishigaki et al, 2022	Yes
rs11889341	2:191943742:C:T	2	191943742	STAT4	intronic		NAB1	NAB1	STAT4	Ishigaki et al, 2022	Yes
rs10497813	2:198914072:G:T	2	198914072	PLCL1	intronic	PLCL1	PLCL1, MARS2, PLCL1	RFTN2, PLCL1, BOLL, AC013264.2		Ishigaki et al, 2022	Yes
rs2141331	2:202151492:C:T	2	202151492	CASP8	UTR3			CASP8, NDUFB3		Ishigaki et al, 2022	No
rs3087243	2:204738919:G:A	2	204738919	CTLA4	downstream			CTLA4		Ishigaki et al, 2022	Yes
rs77574423	3:11984744:G:A	3	11984744	TAMM41,SYN2	intergenic			SYN2		Ishigaki et al, 2022	Yes
rs5019428	3:17046866:G:A	3	17046866	PLCL2	intronic			PLCL2		Ishigaki et al, 2022	Yes
rs9880772	3:27777779:G:A	3	27777779	EOMES,LINC01980	intergenic					Ishigaki et al, 2022	No
rs35677470	3:58183636:G:A,C	3	58183636	DNASE1L3	exonic	DNASE1L3				Saevarsdottir et al, 2022	Yes
rs62264113	3:127292333:G:A	3	127292333	TPRA1	UTR3					Ishigaki et al, 2022	No
rs9826420	3:136317506:G:C	3	136317506	STAG1	intronic	NCK1				Ishigaki et al, 2022	Yes
rs4687070	3:189306650:A:T	3	189306650	TPRG1,TP63	intergenic					Ishigaki et al, 2022	No
rs4690029	4:2722815:T:C	4	2722815	FAM193A	intronic	TNIP2				Ishigaki et al, 2022	Yes
rs6831973	4:10709366:T:C	4	10709366	CLNK,MIR572	intergenic					Ishigaki et al, 2022	No
rs575378713	4:26117568:T:TA	4	26117568	SMIM20,RBPJ	intergenic					Ishigaki et al, 2022	No
rs2664035	4:48220839:G:A	4	48220839	TEC	intronic				TEC	Ishigaki et al, 2022	Yes
rs138066321	4:80952409:GGTGTGTGCATGCACACACAT:G	4	80952409	ANTXR2	intronic		ANTXR2		ANTXR2	Ishigaki et al, 2022	Yes
rs58107865	4:109061618:G:C	4	109061618	LEF1	intronic				LEF1	Ishigaki et al, 2022	Yes
rs6814280	4:123043662:A:G	4	123043662	TRPC3,KIAA1109	intergenic					Ishigaki et al, 2022	No
rs2918392	5:10704797:T:C	5	10704797	DAP	intronic					Ishigaki et al, 2022	No
rs56787183	5:40499290:G:A	5	40499290	LINC00603,PTGER4	intergenic					Ishigaki et al, 2022	No
rs7731626	5:55444683:G:A	5	55444683	ANKRD55	intronic			ANKRD55	ANKRD55	Ishigaki et al, 2022	Yes
rs187579	5:102604933:A:C	5	102604933	MACIR (C5orf30)	intronic			GIN1, PPIP5K2	C5orf30	Ishigaki et al, 2022	Yes
rs12519914	5:133839534:C:T	5	133839534	LOC102546229,LINC01843	intergenic		JADE2	LINC01843, JADE2		Ishigaki et al, 2022	Yes
rs244468	5:142604421:A:G	5	142604421	ARHGAP26	UTR3					Ishigaki et al, 2022	No
rs1422673	5:150438988:C:T	5	150438988	TNIP1	intronic					Ishigaki et al, 2022	Yes
rs6930468	6:426268:A:G	6	426268	IRF4,EXOC2	intergenic					Ishigaki et al, 2022	No
rs12530098	6:14107197:C:T	6	14107197	RNF182,CD83	intergenic					Ishigaki et al, 2022	No
rs113532504	6:15195682:C:T	6	15195682	LINC01108,JARID2	intergenic		JARID2			Ishigaki et al, 2022	Yes
rs67318457	6:23925021:A:C	6	23925021	LOC105374972,NRSN1	intergenic					Ishigaki et al, 2022	No
rs11420145	6:36381936:G:GA	6	36381936	PXT1	intronic					Ishigaki et al, 2022	No
rs28362855	6:44234621:G:T	6	44234621	NFKBIE,TMEM151B	intergenic	NFKBIE, TCTE1		TCTE1		Ishigaki et al, 2022	Yes
rs72928038	6:90976768:G:A	6	90976768	BACH2	intronic		BACH2, RN7SKP110	CASP8AP2		Ishigaki et al, 2022	Yes
rs3804333	6:106727215:C:T	6	106727215	ATG5	intronic					Ishigaki et al, 2022	No
rs35926684	6:137999562:GA:G	6	137999562	LOC102723649,LINC02539	intergenic					Ishigaki et al, 2022	No
rs2230926	6:138196066:T:G	6	138196066	TNFAIP3	exonic	TNFAIP3				Ishigaki et al, 2022	Yes	Nonsynonymous SNP in linkage disequilibrium with detected variant in Ishigaki et al
rs2485362	6:159503086:A:G	6	159503086	TAGAP,LOC101929122	intergenic					Ishigaki et al, 2022	No
rs3093017	6:167541258:C:G	6	167541258	CCR6	intronic		CCR6	CCR6	CCR6	Ishigaki et al, 2022	Yes
rs940825	7:17207164:T:G	7	17207164	AGR3,AHR	intergenic					Ishigaki et al, 2022	No
rs182199544	7:27084581:C:T	7	27084581	SKAP2,HOXA1	intergenic			HOXA5		Ishigaki et al, 2022	Yes
rs6583441	7:50361874:A:T	7	50361874	IKZF1	intronic					Ishigaki et al, 2022	No
rs42044	7:92250140:T:G	7	92250140	CDK6	intronic					Ishigaki et al, 2022	No
rs6979218	7:99893148:C:G	7	99893148	CASTOR3,SPDYE3	intergenic	PVRIG, PILRA				Ishigaki et al, 2022	No
rs3757387	7:128576086:T:C	7	128576086	KCP,IRF5	intergenic		IRF5	IRF5, RP11-309L24.10		Ishigaki et al, 2022	Yes
rs2736340	8:11343973:C:T	8	11343973	FAM167A,BLK	intergenic		BLK	BLK, FAM167A, RP11-148O21.4		Ishigaki et al, 2022	Yes
rs10453119	8:81135682:T:C	8	81135682	TPD52,MIR5708	intergenic			TPD52		Ishigaki et al, 2022	Yes
rs1264600	8:102453350:T:C	8	102453350	NACA4P,GRHL2	intergenic			KB-1930G5.4		Ishigaki et al, 2022	No
rs16903108	8:129576477:T:C	8	129576477	LINC00824	ncRNA_exonic				LINC00824	Ishigaki et al, 2022	No
rs11777380	8:134211965:G:A	8	134211965	WISP1	intronic					Ishigaki et al, 2022	No
rs911760	9:5438435:C:A	9	5438435	PLGRKT	upstream					Ishigaki et al, 2022	No
rs2812378	9:34710260:G:A	9	34710260	CCL21	upstream				CCL21	Ishigaki et al, 2022	Yes
rs1953126	9:123640500:T:C	9	123640500	PHF19	intronic			TRAF1		Ishigaki et al, 2022	Yes
rs3134883	10:6100725:G:A	10	6100725	IL2RA	intronic					Ishigaki et al, 2022	No
rs10905284	10:8115362:C:A	10	8115362	GATA3	intronic				GATA3	Ishigaki et al, 2022	Yes
rs793095	10:31385974:C:T	10	31385974	ZNF438,LINC02664	intergenic					Ishigaki et al, 2022	No
rs7097397	10:50025396:G:A	10	50025396	WDFY4	exonic	WDFY4			WDFY4	Ishigaki et al, 2022	Yes
rs7902146	10:63801030:C:T	10	63801030	ARID5B	intronic				ARID5B	Ishigaki et al, 2022	Yes
rs734094	11:2323220:G:A	11	2323220	C11orf21,TSPAN32	upstream					Ishigaki et al, 2022	No
rs7943728	11:61547068:G:A	11	61547068	MYRF	intronic		FADS1, FADS2, FADS3	FADS1, FADS2, TMEM258		Ishigaki et al, 2022	No
rs479777	11:64107477:T:C	11	64107477	CCDC88B	upstream	CCDC88B	CCDC88B, AP003774.1	CCDC88B, AP003774.1, PPP1R14B	CCDC88B	Ishigaki et al, 2022	Yes
rs79145843	11:72404893:C:T	11	72404893	ARAP1	intronic					Ishigaki et al, 2022	No
rs4409785	11:95311422:T:C	11	95311422	LOC100129203,FAM76B	intergenic		SESN3, RP11-712B9.2			Ishigaki et al, 2022	No
rs73005423	11:118681079:A:G	11	118681079	DDX6,CXCR5	intergenic			DDX6		Ishigaki et al, 2022	Yes
rs10556591	11:128486141:ATG:A	11	128486141	ETS1,LOC101929538	intergenic					Ishigaki et al, 2022	Yes
rs1427749	12:46370116:C:G	12	46370116	SCAF11	intronic			ARID2		Ishigaki et al, 2022	No
rs705700	12:56389293:T:C	12	56389293	RAB5B	UTR3		ERBB3, RPS26, SUOX, GDF11	SUOX, RAB5B, SUOX, IKZF4		Ishigaki et al, 2022	No
rs1696466	12:58116397:T:C	12	58116397	OS9,AGAP2	intergenic			OS9, SLC26A10, RP11-571M6.17, DTX3		Ishigaki et al, 2022	No
rs3184504	12:111884608:T:C	12	111884608	SH2B3	exonic	SH2B3				Ishigaki et al, 2022	Yes
rs61944750	13:28634933:G:A	13	28634933	FLT3	intronic					Ishigaki et al, 2022	Yes
rs9532434	13:40355913:T:C	13	40355913	COG6	intronic			COG6		Ishigaki et al, 2022	Yes
rs2147161	13:42982302:A:T	13	42982302	AKAP11,LINC02341	intergenic					Ishigaki et al, 2022	No
rs117068593	14:93118229:C:T	13	93118229	RIN3	exonic	RIN3				Saevarsdottir et al, 2022	Yes
rs146492555	14:61926738:A:AT	14	61926738	PRKCH	intronic	PRKCH				Ishigaki et al, 2022	Yes
rs1885013	14:68754695:G:A	14	68754695	RAD51B	intronic			TMEM229B, ZFP36L1		Ishigaki et al, 2022	No
rs175714	14:75981856:T:C	14	75981856	JDP2,BATF	intergenic					Ishigaki et al, 2022	No
rs3001423	14:105386511:G:A	14	105386511	CEP170B,PLD4	intergenic	AHNAK2				Ishigaki et al, 2022	Yes
rs6495979	15:38847359:C:T	15	38847359	RASGRP1	intronic					Ishigaki et al, 2022	No
rs8026898	15:69991417:G:A	15	69991417	PCAT29,LINC00593	intergenic			TLE3		Ishigaki et al, 2022	Yes
rs115284761	15:77326836:T:C	15	77326836	PSTPIP1	intronic				PSTPIP1	Ishigaki et al, 2022	Yes
rs7171617	15:90904858:G:A	15	90904858	ZNF774	UTR3					Ishigaki et al, 2022	No
rs4584833	16:11798758:C:T	16	11798758	TXNDC11	intronic	TXNDC11	TXNDC11	SNN, RP11-490O6.2, TXDNDC11	TXNDC11	Ishigaki et al, 2022	Yes
rs34480360	16:30798689:G:A	16	30798689	ZNF629	upstream	PRR14	RNF40	CCDC189, RNF40, PHKG2, HSD3B7, PRR14, BCL7C, ZNF768, FBRS		Ishigaki et al, 2022	Yes
rs9927316	16:86016401:C:G	16	86016401	IRF8,LINC01082	intergenic					Ishigaki et al, 2022	No
rs8073171	17:5147239:G:A	17	5147239	LOC100130950,RABEP1	intergenic					Ishigaki et al, 2022	No
rs11375064	17:25904074:G:GT	17	25904074	KSR1	intronic			KSR1		Ishigaki et al, 2022	Yes
rs56750287	17:38062944:A:C	17	38062944	GSDMB	intronic	ZPBP2, GSDMB	RP11-94L15.2, IKZF3, GSDMB	GSDMB, ORMDL3, ZPBP2, ORDML3, GRB7, IKZF3, CACNB1		Ishigaki et al, 2022	No
rs591549	18:3542247:T:C	18	3542247	DLGAP1	intronic				DLGAP1	Ishigaki et al, 2022	Yes
rs7241016	18:12880206:A:G	18	12880206	PTPN2	intronic					Ishigaki et al, 2022	No
rs371734407	18:60009634:C:CAAAAAAAAAA	18	60009634	TNFRSF11A	intronic					Ishigaki et al, 2022	No
rs143107126	18:67547439:AAGGC:A	18	67547439	CD226	intronic					Ishigaki et al, 2022	No
rs10415976	19:941603:A:G	19	941603	ARID3A	intronic					Ishigaki et al, 2022	No
rs34536443	19:10463118:G:C	19	10463118	TYK2	exonic	TYK2	ZGLP1	ZGLP1, FDX2, RAVER1		Ishigaki et al, 2022	Yes
rs55762233	19:19367319:C:G	19	19367319	HAPLN4	UTR3		TSSK6	TSSK6, YJEFN3, CILP2, HAPLN4, SUGP1		Ishigaki et al, 2022	Yes
rs28373672	19:36213072:A:G	19	36213072	KMT2B	intronic			IGFLR1, LIN37	KMT2B	Ishigaki et al, 2022	Yes
rs8106598	19:52017940:C:T	19	52017940	SIGLEC12,SIGLEC6	intergenic					Ishigaki et al, 2022	No
rs1883832	20:44746982:T:C	20	44746982	CD40	UTR5			CD40, SLC12A5		Ishigaki et al, 2022	No
rs4809371	20:62480898:C:T	20	62480898	ZBTB46,ABHD16B	intergenic					Ishigaki et al, 2022	No
rs2300373	21:34788739:A:T	21	34788739	IFNGR2	intronic	IFNGR2	IFNGR2	IFNGR2, DONSON, RCAN1		Ishigaki et al, 2022	Yes
rs66922517	21:36714980:TATGCAA:T	21	36714980	RUNX1,LOC100506403	intergenic					Ishigaki et al, 2022	No
rs1893592	21:43855067:A:C	21	43855067	UBASH3A	intronic				UBASH3A	Ishigaki et al, 2022	Yes
rs11558819	21:45656774:C:T	21	45656774	ICOSLG	exonic	ICOSLG				Saevarsdottir et al, 2022	Yes
rs11454989	21:45709161:A:AC	21	45709161	AIRE	intronic	AIRE				Ishigaki et al, 2022	Yes
rs5754100	22:21916166:T:C	22	21916166	UBE2L3	intronic	YDJC		CCDC116, YDJC, KB-1440D3.14		Ishigaki et al, 2022	Yes
rs5756407	22:37316259:T:C	22	37316259	CSF2RB	intronic					Ishigaki et al, 2022	No
rs2069235	22:39747780:G:A	22	39747780	SYNGR1	intronic			SYNGR1, RP3-333H23.9	SYNGR1	Ishigaki et al, 2022	Yes
rs74842123	X:78332396:G:A	X	78332396	P2RY10; GPR174	intergenic	P2RY10				Ishigaki et al, 2022	Yes	Nonsynonymous SNP in linkage disequilibrium with detected variant in Ishigaki et al
rs3027933	X:153298874:G:C	X	153298874	IRAK1, MECP2	intronic	IRAK1				Ishigaki et al, 2022	Yes	Nonsynonymous SNP in linkage disequilibrium with detected variant in Ishigaki et al
